# Supplementary material for: Exposure to Nanoplastic Particles Enhances Acinetobacter Survival, Biofilm Formation, and Serum Resistance
Source: Nanomaterials (Basel). 2022 Nov 27;12(23):4222. doi: 10.3390/nano12234222 (PMC9735686; doi:10.3390/nano12234222)
Supplement: Supplementary file 1 [file nanomaterials-12-04222-s001.zip]

Archive with 1 entries (1 files):
- nanomaterials-2011570-supplementary.pdf
